# Supplementary material for: Sexual excitation induces courtship ultrasonic vocalizations and cataplexy-like behavior in orexin neuron-ablated male mice
Source: Commun Biol. 2021 Feb 5;4:165. doi: 10.1038/s42003-021-01696-z (PMC7864915; doi:10.1038/s42003-021-01696-z)
Supplement: Supplementary file 5 — Supplementary Data 1 [file 42003_2021_1696_MOESM5_ESM.xlsx]

## Sheet: Fig1
Fig 1b: Cataplexy-like bouts in every 2 h (dark)
ZT	Regular chow						Chocolate						Female
12-14	5	5	2	5	5	4	1	7	4	7	13	11	14	9	8	16	12	5
14-16	8	5	5	4	5	12	12	7	4	14	11	8	15	6	13	17	9	5
16-18	6	5	7	7	6	8	14	11	10	12	13	10	21	8	10	13	8	8
18-20	2	3	4	13	4	6	15	2	7	5	10	8	11	6	3	10	8	6
20-22	6	1	9	3	2	5	9	8	5	15	6	8	15	4	6	5	4	5
22-24	4	3	4	5	7	5	7	3	9	4	5	5	14	2	5	4	6	6
Fig 1c: Cataplexy-like bouts in every 2 h (light)
0-2	0	0	1	0	0	0	0	0	1	2	0	4	3	3	2	13	13	19
2-4	0	0	0	0	0	0	0	0	0	0	0	0	2	6	2	3	4	7
4-6	0	0	0	0	0	0	0	0	0	0	0	0	3	6	1	8	0	4
6-8	0	0	0	0	0	0	0	0	0	0	0	0	1	1	2	0	0	0
8-10	0	0	0	1	0	0	0	0	0	0	0	0	1	1	1	0	0	0
10-12	1	1	0	0	0	0	0	0	0	2	0	4	0	1	0	0	1	0
Fig 1d: Cataplexy-like bouts in 12 h
Dark	31	22	31	37	29	40	58	40	40	57	58	50	90	35	45	65	47	35
Light	1	1	1	1	0	0	0	0	1	4	0	8	10	18	8	24	18	30

## Sheet: Fig 2
Fig 2b: Number of USV calls / 4h
	Intruder
Resident Mouse	Male	Female
AB1	260	2812
AB2	479	4177
AB3	2327	6214
AB4	12	3449
AB5	124	2622
AB6	4738	2855
Fig 2c: Average USV frequency (kHz)
AB1	71.24	69.34
AB2	74.55	70.19
AB3	77.31	75.17
AB4	57.9	72.48
AB5	79.26	67.76
AB6	67.58	63.68
Fig 2d: Average USV duration (ms)
AB1	34.89	39.24
AB2	35.82	61.94
AB3	49.15	56.18
AB4	22.71	38.32
AB5	15.69	48.85
AB6	55.18	55.81

## Sheet: Fig 3
Fig 3a: Relationship between USV calls and cataplex-like bouts
		Cataplexy-like bouts with
Mouse ID	USV calls	Female	Male
AB1	2812	16
AB2	4177	17
AB3	6214	30
AB4	3449	5
AB5	2622	7
AB6	2855	13
AB1	260		3
AB2	479		0
AB3	2327		0
AB4	12		1
AB5	124		4
AB6	4738		8
Fig 3b: Relationship between USV calls during preceeding 1 min and USV-associated cataplex-like bouts
AB1	161	10
AB2	233	17
AB3	360	30
AB4	6	2
AB5	76	7
AB6	83	9
Fig 3c: Number of cataplex-like bouts with or without USV calls
encounter	USV-cataplexy						no USV cataplexy
Female	10	17	30	2	7	9	6	0	0	3	0	4
Male	1	0	0	0	2	4	2	0	0	1	2	4
Fig 3d: Duration of cataplex-like episode with or without USV calls (s)
Female	27.4	132	57.6	80	25.7	81.8	37	0	0	78	0	50.5
Male	0	74	25.2	17	0	0	36	20	19	15.5	0	0
Fig 3e: Total time spent in cataplexy-like behavior with or without USV calls (s)
Female	274	2242	1727	161	180	736	221	0	0	233	0	202
Male	0	148	101	17	0	0	36	40	148	31	0	0

## Sheet: Fig4-related in text
	Number of positive cells
animal ID	Orexin	MCH
AB1	0	1111
AB2	0	1141
AB3	0	1163
AB4	0	1099
AB5	0	1161
AB6	0	1061
WT1	900	1100
WT2	917	1088
WT3	899	1245
WT4	944	1203
WT5	885	1079
WT6	949	1098
